# Supplementary material for: Vibronic coupling-driven symmetry breaking and solvation in the photoexcited dynamics of quadrupolar dyes
Source: Nat Chem. 2025 Aug 20;17(11):1742–9. doi: 10.1038/s41557-025-01908-7 (PMC12580337; doi:10.1038/s41557-025-01908-7)
Supplement: Supplementary file 2 — Optimized ground-state geometry in cyclohexane. [file 41557_2025_1908_MOESM2_ESM.xyz]

76

C      -11.056751   -4.307910    1.481190
C      -10.870182   -3.336278    0.510608
C       -9.580110   -2.777919    0.530844
C       -8.762132   -3.311529    1.513154
S       -9.597285   -4.520733    2.413770
C       -5.071765   -2.014031    1.768441
C       -5.311545   -2.809079    2.866926
C       -6.619578   -3.347937    2.890894
C       -7.386354   -2.967480    1.813241
S       -6.471021   -1.947467    0.745074
C        1.906815    1.215344    0.563251
C        0.851298    1.738175   -0.147916
C       -0.359430    1.069451    0.163095
C       -0.217335    0.043530    1.103172
S        1.422707   -0.096223    1.627927
H        0.956649    2.549175   -0.868323
N       -1.675651    1.149389   -0.229259
C        3.299018    1.623064    0.521466
C        4.409734    0.930687    0.949598
C        5.619421    1.635641    0.746280
C        5.440943    2.868524    0.161283
S        3.753044    3.169004   -0.121694
H        6.600774    1.238404    1.008114
C       -3.859717   -1.297765    1.416069
C       -3.722153   -0.257617    0.525953
C       -2.376267    0.181554    0.452688
C       -1.502078   -0.522469    1.287313
S       -2.337280   -1.753376    2.166078
C        8.555595    5.152386   -0.517740
C        7.456500    5.743333   -1.120840
C        6.270179    5.009997   -0.943531
C        6.441875    3.851020   -0.204548
S        8.086259    3.673214    0.280227
H        7.545527    6.678837   -1.670773
C        9.929826    5.547226   -0.451973
C      -12.192047   -5.114504    1.811642
H      -11.668674   -3.059210   -0.175788
H       -6.994946   -3.986257    3.691531
H       -4.557150    0.171827   -0.027239
C       10.592089    6.622117   -0.952556
C      -13.440238   -5.188316    1.281388
C       10.150510    7.789246   -1.753497
C      -14.425292   -6.152324    1.853542
C      -14.101314   -4.467288    0.167044
O        9.043044    8.063905   -2.168370
O      -13.658445   -3.602297   -0.560764
O      -14.242999   -6.913046    2.776799
O       12.765468    5.996042   -0.092505
H       10.589954    4.868220    0.103553
H      -12.048122   -5.812317    2.646916
C       12.057834    6.760221   -0.708604
C       12.480498    8.026861   -1.373862
C       13.738668    8.609414   -1.440961
H       14.595956    8.132631   -0.962339
C       13.861271    9.812596   -2.135095
H       14.836201   10.299138   -2.208091
C       12.749950   10.409955   -2.742699
H       12.876841   11.352465   -3.279522
C       11.488806    9.819263   -2.671262
H       10.613867   10.273524   -3.139702
C       11.373223    8.621564   -1.978850
C      -15.680592   -5.994504    1.062941
C      -16.893010   -6.657796    1.193004
H      -17.027512   -7.420033    1.962542
C      -17.918590   -6.315458    0.312387
H      -18.885805   -6.817102    0.385812
C      -17.727849   -5.334803   -0.668927
H      -18.549644   -5.088082   -1.344492
C      -16.507258   -4.672205   -0.793917
H      -16.344288   -3.905896   -1.553904
C      -15.490239   -5.017499    0.085710
H       -9.251034   -1.992494   -0.150095
H       -4.570462   -2.982837    3.647346
H       -2.059163    1.801549   -0.898979
H        4.356641   -0.069368    1.380306
H        5.306205    5.312117   -1.353885
