# Supplementary material for: Vibronic coupling-driven symmetry breaking and solvation in the photoexcited dynamics of quadrupolar dyes
Source: Nat Chem. 2025 Aug 20;17(11):1742–9. doi: 10.1038/s41557-025-01908-7 (PMC12580337; doi:10.1038/s41557-025-01908-7)
Supplement: Supplementary file 3 — Optimized ground-state geometry in dichloromethane. [file 41557_2025_1908_MOESM3_ESM.xyz]

76

C      -11.055154   -4.314102    1.469573
C      -10.866806   -3.330851    0.510068
C       -9.575481   -2.777088    0.533018
C       -8.756797   -3.326104    1.507398
S       -9.594071   -4.542222    2.396811
C       -5.064350   -2.037005    1.769869
C       -5.292870   -2.870367    2.842769
C       -6.600725   -3.409568    2.861761
C       -7.378640   -2.991212    1.805874
S       -6.475140   -1.931828    0.765191
C        1.903449    1.229885    0.600902
C        0.844185    1.759167   -0.099731
C       -0.363844    1.081852    0.204760
C       -0.215752    0.042791    1.130777
S        1.427017   -0.100858    1.648518
H        0.940259    2.582197   -0.807693
N       -1.679691    1.164173   -0.183233
C        3.294215    1.642818    0.561800
C        4.403965    0.963977    1.015260
C        5.612706    1.669113    0.808370
C        5.434741    2.888812    0.195419
S        3.748182    3.175658   -0.113100
H        6.592072    1.280903    1.090456
C       -3.854734   -1.311067    1.428748
C       -3.720366   -0.257681    0.553967
C       -2.375367    0.186030    0.485887
C       -1.498074   -0.528748    1.309636
S       -2.329473   -1.774234    2.172919
C        8.550511    5.162504   -0.512323
C        7.447183    5.754929   -1.107906
C        6.260414    5.026045   -0.920324
C        6.435577    3.867324   -0.180210
S        8.083491    3.685025    0.291034
H        7.532779    6.689058   -1.660093
C        9.925421    5.553432   -0.458178
C      -12.191207   -5.120987    1.792523
H      -11.664706   -3.042268   -0.171764
H       -6.965630   -4.077325    3.643037
H       -4.554032    0.178920    0.004361
C       10.590013    6.624361   -0.967148
C      -13.441948   -5.188422    1.264598
C       10.149664    7.790109   -1.769283
C      -14.425837   -6.156630    1.827674
C      -14.105345   -4.456522    0.159860
O        9.039051    8.068476   -2.176696
O      -13.662064   -3.583584   -0.560139
O      -14.241797   -6.928013    2.744115
O       12.765832    5.990354   -0.119597
H       10.585173    4.872707    0.095154
H      -12.044545   -5.827085    2.619874
C       12.056687    6.756593   -0.734987
C       12.482500    8.016634   -1.408158
C       13.743401    8.591807   -1.486971
H       14.603400    8.114975   -1.013399
C       13.867925    9.791448   -2.187733
H       14.844971   10.271902   -2.269833
C       12.755716   10.392215   -2.790079
H       12.883802   11.331396   -3.332111
C       11.491368    9.808826   -2.706865
H       10.617782   10.268656   -3.172286
C       11.373814    8.615004   -2.008211
C      -15.682398   -5.991755    1.042722
C      -16.894479   -6.656499    1.168565
H      -17.030481   -7.426929    1.929578
C      -17.922282   -6.305461    0.293304
H      -18.889047   -6.808027    0.363839
C      -17.733663   -5.315032   -0.678414
H      -18.556624   -5.061606   -1.349804
C      -16.513012   -4.650755   -0.799299
H      -16.355169   -3.877342   -1.553082
C      -15.494041   -5.004512    0.074626
H       -9.245562   -1.985976   -0.140905
H       -4.544177   -3.074417    3.608502
H       -2.066683    1.825216   -0.843815
H        4.352558   -0.025761    1.469406
H        5.294119    5.331709   -1.322532
