# Supplementary material for: Vibronic coupling-driven symmetry breaking and solvation in the photoexcited dynamics of quadrupolar dyes
Source: Nat Chem. 2025 Aug 20;17(11):1742–9. doi: 10.1038/s41557-025-01908-7 (PMC12580337; doi:10.1038/s41557-025-01908-7)
Supplement: Supplementary file 4 — Optimized S1 excited-state geometry in cyclohexane. [file 41557_2025_1908_MOESM4_ESM.xyz]

76

C      -10.972570   -4.416583    1.359735
C      -10.815186   -3.319127    0.506709
C       -9.523432   -2.801319    0.505132
C       -8.641061   -3.480229    1.355865
S       -9.459576   -4.781203    2.159497
C       -4.935890   -2.256377    1.558642
C       -5.087045   -3.354133    2.417490
C       -6.374694   -3.878354    2.429536
C       -7.263870   -3.207710    1.583429
S       -6.450665   -1.897941    0.766774
C        1.886039    1.304684    0.801945
C        0.816345    1.806496    0.045117
C       -0.350129    1.084131    0.271906
C       -0.207592    0.016195    1.202992
S        1.413887   -0.078363    1.799309
H        0.913042    2.656491   -0.629315
N       -1.651610    1.116918   -0.172185
C        3.218165    1.778199    0.831642
C        4.297989    1.288994    1.579979
C        5.481145    1.989381    1.373303
C        5.360302    3.042251    0.460612
S        3.724590    3.139289   -0.138374
H        6.421632    1.749857    1.870277
C       -3.771718   -1.494193    1.306598
C       -3.637576   -0.397062    0.442047
C       -2.338983    0.100335    0.449206
C       -1.447940   -0.597270    1.313680
S       -2.255644   -1.893342    2.126960
C        8.491414    5.229224   -0.363592
C        7.409252    5.711809   -1.107104
C        6.231008    5.003156   -0.891897
C        6.363336    3.950970    0.023766
S        7.992785    3.864573    0.611720
H        7.526279    6.562923   -1.776758
C        9.842022    5.657238   -0.291262
C      -12.103451   -5.222671    1.648964
H      -11.652203   -2.942315   -0.079743
H       -6.675268   -4.732255    3.037287
H       -4.462601   -0.003719   -0.150602
C       10.516277    6.670656   -0.918710
C      -13.394283   -5.186972    1.193215
C       10.098827    7.692676   -1.898372
C      -14.368631   -6.191519    1.693031
C      -14.093606   -4.303458    0.239950
O        9.008472    7.884751   -2.404342
O      -13.670306   -3.354822   -0.394607
O      -14.156771   -7.080168    2.490272
O       12.649132    6.221468    0.128720
H       10.486571    5.084777    0.388012
H      -11.937303   -6.033727    2.369423
C       11.959752    6.871327   -0.627931
C       12.402885    8.035696   -1.451898
C       13.653890    8.627267   -1.545316
H       14.492963    8.243442   -0.962108
C       13.795012    9.718882   -2.403852
H       14.765965   10.209157   -2.502029
C       12.707706   10.197002   -3.143582
H       12.847586   11.053012   -3.807313
C       11.451706    9.596084   -3.044258
H       10.594520    9.958044   -3.614998
C       11.318752    8.511686   -2.189362
C      -15.668966   -5.895619    1.020284
C      -16.892307   -6.538022    1.140172
H      -17.004245   -7.396358    1.805160
C      -17.960642   -6.049259    0.386251
H      -18.938370   -6.530864    0.455977
C      -17.798023   -4.947552   -0.460979
H      -18.651676   -4.586983   -1.039005
C      -16.563522   -4.306242   -0.576188
H      -16.421812   -3.445958   -1.232927
C      -15.506331   -4.797240    0.175925
H       -9.215495   -1.946806   -0.098511
H       -4.266239   -3.751761    3.015000
H       -2.034824    1.772114   -0.839895
H        4.208116    0.439044    2.256996
H        5.286574    5.236454   -1.384873
