# Supplementary material for: Vibronic coupling-driven symmetry breaking and solvation in the photoexcited dynamics of quadrupolar dyes
Source: Nat Chem. 2025 Aug 20;17(11):1742–9. doi: 10.1038/s41557-025-01908-7 (PMC12580337; doi:10.1038/s41557-025-01908-7)
Supplement: Supplementary file 5 — Optimized S1 excited-state geometry in dichloromethane. [file 41557_2025_1908_MOESM5_ESM.xyz]

76

C      -10.976859   -4.399190    1.343429
C      -10.819554   -3.312647    0.490169
C       -9.518496   -2.794131    0.490179
C       -8.650917   -3.470212    1.342097
S       -9.469226   -4.761089    2.146250
C       -4.936076   -2.254782    1.555887
C       -5.083219   -3.339091    2.412536
C       -6.382734   -3.866740    2.424107
C       -7.257069   -3.201053    1.579724
S       -6.443971   -1.899638    0.762255
C        1.894230    1.311312    0.789862
C        0.816233    1.812959    0.029760
C       -0.343707    1.090352    0.258300
C       -0.198018    0.020509    1.192810
S        1.419925   -0.076948    1.790765
H        0.908322    2.662775   -0.645564
N       -1.645509    1.119819   -0.183034
C        3.211545    1.784580    0.816724
C        4.301546    1.290125    1.573469
C        5.475677    1.980922    1.374943
C        5.362496    3.049608    0.453186
S        3.720610    3.150748   -0.154062
H        6.414444    1.739583    1.874078
C       -3.760193   -1.482755    1.296755
C       -3.631338   -0.395111    0.436418
C       -2.326220    0.105570    0.440456
C       -1.439263   -0.591774    1.303586
S       -2.251497   -1.886206    2.116701
C        8.504392    5.219587   -0.343959
C        7.409664    5.705355   -1.095855
C        6.239727    5.006783   -0.889581
C        6.360113    3.939016    0.034292
S        7.997641    3.847923    0.632541
H        7.533622    6.557368   -1.763107
C        9.838073    5.649092   -0.275858
C      -12.111342   -5.211621    1.641923
H      -11.650421   -2.933287   -0.102118
H       -6.681630   -4.718396    3.036022
H       -4.453792    0.001834   -0.157517
C       10.518550    6.675262   -0.912309
C      -13.397352   -5.185766    1.193899
C       10.102142    7.688095   -1.887439
C      -14.370973   -6.190771    1.703720
C      -14.106894   -4.310628    0.233724
O        9.009536    7.885073   -2.399124
O      -13.684479   -3.367490   -0.407269
O      -14.151895   -7.072441    2.506768
O       12.647729    6.225313    0.138893
H       10.486449    5.081285    0.402674
H      -11.934861   -6.015636    2.367735
C       11.951873    6.873675   -0.621712
C       12.404082    8.036777   -1.445736
C       13.654294    8.626776   -1.539309
H       14.494930    8.246144   -0.956041
C       13.797812    9.718322   -2.401356
H       14.769374   10.207296   -2.499404
C       12.712281   10.194664   -3.142014
H       12.851957   11.049024   -3.807842
C       11.454156    9.592855   -3.041369
H       10.599444    9.956391   -3.615018
C       11.320342    8.511536   -2.184986
C      -15.671517   -5.902661    1.033646
C      -16.893221   -6.548173    1.163425
H      -17.003295   -7.401946    1.834404
C      -17.965389   -6.068316    0.410498
H      -18.941162   -6.552146    0.487926
C      -17.809710   -4.972020   -0.446193
H      -18.666810   -4.618653   -1.023081
C      -16.578439   -4.327755   -0.571739
H      -16.446040   -3.472327   -1.236544
C      -15.515848   -4.809813    0.179930
H       -9.208090   -1.942947   -0.116623
H       -4.265931   -3.737168    3.014425
H       -2.031797    1.774925   -0.850850
H        4.206073    0.438892    2.248140
H        5.297358    5.242359   -1.385794
